# Supplementary material for: Exciplex, Not Heavy-Atom Effect, Controls the Triplet Dynamics of a Series of Sulfur-Containing Thermally Activated Delayed Fluorescence Molecules
Source: Chem Mater. 2024 Aug 2;36(15):7135–50. doi: 10.1021/acs.chemmater.4c00850 (PMC11325549; doi:10.1021/acs.chemmater.4c00850)
Supplement: Supplementary file 2 — cm4c00850_si_002.cif [file cm4c00850_si_002.cif]

data_Cz_CF3_23srv098
_audit_creation_date               2023-03-03
_audit_creation_method
;
Olex2 1.5-beta
(compiled 2022.04.07 svn.rca3783a0 for OlexSys, GUI svn.r6498)
;
_shelx_SHELXL_version_number       '2018/3'
loop_
  _audit_author_name
  _audit_author_email
  _audit_author_address
 'Yufit, D.' d.s.yufit@durham.ac.uk
;
Durham University
Chemistry
Science Site, South Rd.
Durham
DH1 3LE
UK
;

_publ_requested_journal           'Chemistry of Materials'
_publ_section_title
;
Exciplex, not Heavy-atom Effect, Controls the Triplet Dynamics of a Series of 
Sulfur-containing Thermally Activated Delayed Fluorescence Molecules
;


_publ_contact_author_name         'Martin R.Bryce'
_publ_contact_author_address
;
Department of Chemistry
Durham University
South Rd.
Durham
DH1 3LE
UK
;
_publ_contact_author_email        'm.r.bryce@durham.ac.uk'


_publ_contact_letter
;
The CIF file contains data for the structure Cz-CF3 from
the paper 

"Exciplex, not Heavy-atom Effect, Controls the Triplet Dynamics of a Series of 
Sulfur-containing Thermally Activated Delayed Fluorescence Molecules"

by S.Oner, S.Kuila, K.Stavrou, A.Danos, M.A. Fox, A.P. Monkman and M.R. Bryce
 

The paper will be submitted to Chemistry of Materials 
;
loop_
_publ_author_name
_publ_author_address
'Oner, Saliha'
;
Department of Chemistry
Durham University
South Rd.
Durham
DH1 3LE
UK
;
'Kuila, Suman'
;
Department of Chemistry
Durham University
South Rd.
Durham
DH1 3LE
UK
;

'Stavrou, Kleitos'
;
Department of Physics
Durham University
South Rd.
Durham
DH1 3LE
UK
;
'Danos, Andrew'
;
Department of Physics
Durham University
South Rd.
Durham
DH1 3LE
UK
;

'Fox, Mark A.'
;
Department of Chemistry
Durham University
South Rd.
Durham
DH1 3LE
UK
;
'Monkman, Andrew P.'
;
Department of Physics
Durham University
South Rd.
Durham
DH1 3LE
UK
;

'Bryce, Martin R.'
;
Department of Chemistry
Durham University
South Rd.
Durham
DH1 3LE
UK
;

_publ_section_references
;
Dolomanov, O.V., Bourhis, L.J., Gildea, R.J, Howard, J.A.K. & Puschmann, H.
 (2009), J. Appl. Cryst. 42, 339-341.

Sheldrick, G.M. (2008). Acta Cryst. A64, 112-122.

Sheldrick, G.M. (2015). Acta Cryst. C71, 3-8.
;
_chemical_name_common              ?
_chemical_name_systematic          
;
4-{4'-9H-carbazol-9-yl)phenyl}-2,6-{bis[4-(triflouromethyl)phenyl]}
pyridine-3,5-dicarbonitrile
;
_chemical_formula_moiety           'C39 H20 F6 N4'
_chemical_formula_sum              'C39 H20 F6 N4'
_chemical_formula_weight           658.59
_chemical_melting_point            ?
loop_
  _atom_type_symbol
  _atom_type_description
  _atom_type_scat_dispersion_real
  _atom_type_scat_dispersion_imag
  _atom_type_scat_source
 'C' 'C' 0.0033 0.0016 'International Tables Vol C Tables 4.2.6.8 and 6.1.1.4'
 'H' 'H' 0.0000 0.0000 'International Tables Vol C Tables 4.2.6.8 and 6.1.1.4'
 'F' 'F' 0.0171 0.0103 'International Tables Vol C Tables 4.2.6.8 and 6.1.1.4'
 'N' 'N' 0.0061 0.0033 'International Tables Vol C Tables 4.2.6.8 and 6.1.1.4'

_shelx_space_group_comment
;
The symmetry employed for this shelxl refinement is uniquely defined
by the following loop, which should always be used as a source of
symmetry information in preference to the above space-group names.
They are only intended as comments.
;
_space_group_crystal_system        'monoclinic'
_space_group_IT_number             15
_space_group_name_H-M_alt          'C 1 2/c 1'
_space_group_name_Hall             '-C 2yc'
loop_
  _space_group_symop_operation_xyz
 'x, y, z'
 '-x, y, -z+1/2'
 'x+1/2, y+1/2, z'
 '-x+1/2, y+1/2, -z+1/2'
 '-x, -y, -z'
 'x, -y, z-1/2'
 '-x+1/2, -y+1/2, -z'
 'x+1/2, -y+1/2, z-1/2'

_cell_length_a                     19.0062(9)
_cell_length_b                     17.5566(7)
_cell_length_c                     9.2495(4)
_cell_angle_alpha                  90
_cell_angle_beta                   99.104(2)
_cell_angle_gamma                  90
_cell_volume                       3047.5(2)
_cell_formula_units_Z              4
_cell_measurement_reflns_used      9228
_cell_measurement_temperature      120.00
_cell_measurement_theta_max        31.52
_cell_measurement_theta_min        2.17
_shelx_estimated_absorpt_T_max     0.999
_shelx_estimated_absorpt_T_min     0.977
_exptl_absorpt_coefficient_mu      0.111
_exptl_absorpt_correction_T_max    0.4942
_exptl_absorpt_correction_T_min    0.4278
_exptl_absorpt_correction_type     multi-scan
_exptl_absorpt_process_details
;
SADABS-2016/2 (Bruker,2016/2) was used for absorption correction.
wR2(int) was 0.1410 before and 0.0644 after correction.
The Ratio of minimum to maximum transmission is 0.8656.
The \l/2 correction factor is Not present.
;
_exptl_absorpt_special_details     ?
_exptl_crystal_colour              'clear yellow'
_exptl_crystal_colour_lustre       clear
_exptl_crystal_colour_primary      yellow
_exptl_crystal_density_diffrn      1.435
_exptl_crystal_density_meas        ?
_exptl_crystal_density_method      ?
_exptl_crystal_description         prism
_exptl_crystal_F_000               1344
_exptl_crystal_size_max            0.21
_exptl_crystal_size_mid            0.03
_exptl_crystal_size_min            0.01
_exptl_transmission_factor_max     ?
_exptl_transmission_factor_min     ?
_diffrn_reflns_av_R_equivalents    0.0663
_diffrn_reflns_av_unetI/netI       0.0389
_diffrn_reflns_Laue_measured_fraction_full  0.973
_diffrn_reflns_Laue_measured_fraction_max  0.970
_diffrn_reflns_limit_h_max         23
_diffrn_reflns_limit_h_min         -23
_diffrn_reflns_limit_k_max         21
_diffrn_reflns_limit_k_min         -21
_diffrn_reflns_limit_l_max         11
_diffrn_reflns_limit_l_min         -11
_diffrn_reflns_number              25343
_diffrn_reflns_point_group_measured_fraction_full  0.973
_diffrn_reflns_point_group_measured_fraction_max  0.970
_diffrn_reflns_theta_full          25.242
_diffrn_reflns_theta_max           25.999
_diffrn_reflns_theta_min           2.170
_diffrn_ambient_temperature        120.00
_diffrn_detector                   'Bruker PHOTON III C14 MM CPAD'
_diffrn_detector_area_resol_mean   54.4
_diffrn_detector_type              'CPA sensor'
_diffrn_measured_fraction_theta_full  0.973
_diffrn_measured_fraction_theta_max  0.970
_diffrn_measurement_device         '3-circle diffractometer'
_diffrn_measurement_device_type    'Bruker D8 Venture'
_diffrn_measurement_method         '\w- and \f-scan'
_diffrn_radiation_monochromator    'focusing mirrors'
_diffrn_radiation_probe            X-ray
_diffrn_radiation_type             'Mo K\a'
_diffrn_radiation_wavelength       0.71073
_diffrn_source                     'microfocus sealed X-ray tube'
_diffrn_source_current             1.4
_diffrn_source_power               0.07
_diffrn_source_type                'Incoatec I\mS 3.0 microsource'
_diffrn_source_voltage             50.0
_diffrn_standards_number           0
_reflns_Friedel_coverage           0.000
_reflns_Friedel_fraction_full      .
_reflns_Friedel_fraction_max       .
_reflns_number_gt                  2376
_reflns_number_total               2916
_reflns_special_details
;
 Reflections were merged by SHELXL according to the crystal
 class for the calculation of statistics and refinement.
 
 _reflns_Friedel_fraction is defined as the number of unique
 Friedel pairs measured divided by the number that would be
 possible theoretically, ignoring centric projections and
 systematic absences.
;
_reflns_threshold_expression       'I > 2\s(I)'
_computing_bruker_data_scaling     'SADABS V2012/1 (Bruker AXS Inc.)'
_computing_cell_refinement         'SAINT v8.40A (Bruker AXS, 2019)'
_computing_data_collection         'APEX4 v.2022.10_0 (Bruker AXS, 2022)'
_computing_data_reduction          'SAINT v8.40A (Bruker AXS, 2019)'
_computing_molecular_graphics      'Olex2 1.5-beta (Dolomanov et al., 2009)'
_computing_publication_material    'Olex2 1.5-beta (Dolomanov et al., 2009)'
_computing_structure_refinement    'SHELXL 2018/3 (Sheldrick, 2015)'
_computing_structure_solution      'XS  (Sheldrick, 2008)'
_refine_diff_density_max           0.235
_refine_diff_density_min           -0.290
_refine_diff_density_rms           0.054
_refine_ls_extinction_coef         .
_refine_ls_extinction_method       none
_refine_ls_goodness_of_fit_ref     1.175
_refine_ls_hydrogen_treatment      constr
_refine_ls_matrix_type             full
_refine_ls_number_parameters       224
_refine_ls_number_reflns           2916
_refine_ls_number_restraints       0
_refine_ls_R_factor_all            0.0746
_refine_ls_R_factor_gt             0.0577
_refine_ls_restrained_S_all        1.175
_refine_ls_shift/su_max            0.000
_refine_ls_shift/su_mean           0.000
_refine_ls_structure_factor_coef   Fsqd
_refine_ls_weighting_details      
 'w=1/[\s^2^(Fo^2^)+(0.0238P)^2^+6.6771P] where P=(Fo^2^+2Fc^2^)/3'
_refine_ls_weighting_scheme        calc
_refine_ls_wR_factor_gt            0.1055
_refine_ls_wR_factor_ref           0.1109
_refine_special_details            ?
_olex2_refinement_description
;
1. Fixed Uiso
 At 1.2 times of:
  All C(H) groups
2.a Aromatic/amide H refined with riding coordinates:
 C2(H2), C3(H3), C4(H4), C5(H5), C8(H8), C9(H9), C16(H16), C17(H17), C19(H19),
 C20(H20)
;
_atom_sites_solution_hydrogens     geom
_atom_sites_solution_primary       direct
_atom_sites_solution_secondary     ?
loop_
  _atom_site_label
  _atom_site_type_symbol
  _atom_site_fract_x
  _atom_site_fract_y
  _atom_site_fract_z
  _atom_site_U_iso_or_equiv
  _atom_site_adp_type
  _atom_site_occupancy
  _atom_site_site_symmetry_order
  _atom_site_calc_flag
  _atom_site_refinement_flags_posn
  _atom_site_refinement_flags_adp
  _atom_site_refinement_flags_occupancy
  _atom_site_disorder_assembly
  _atom_site_disorder_group
 F1 F 0.29285(8) 1.06452(9) 0.63142(19) 0.0376(4) Uani 1 1 d . . . . .
 F2 F 0.20349(7) 1.00356(9) 0.51964(17) 0.0337(4) Uani 1 1 d . . . . .
 F3 F 0.25537(9) 0.96460(10) 0.72678(17) 0.0432(5) Uani 1 1 d . . . . .
 N1 N 0.500000 0.36297(15) 0.250000 0.0162(6) Uani 1 2 d S T P . .
 N2 N 0.500000 0.84656(15) 0.250000 0.0148(6) Uani 1 2 d S T P . .
 N3 N 0.37641(10) 0.65678(11) 0.4846(2) 0.0205(5) Uani 1 1 d . . . . .
 C1 C 0.45188(12) 0.31632(13) 0.3077(3) 0.0172(5) Uani 1 1 d . . . . .
 C2 C 0.39577(13) 0.33635(14) 0.3803(3) 0.0226(5) Uani 1 1 d . . . . .
 H2 H 0.384988 0.388179 0.396525 0.027 Uiso 1 1 calc R U . . .
 C3 C 0.35639(14) 0.27796(15) 0.4277(3) 0.0301(6) Uani 1 1 d . . . . .
 H3 H 0.317772 0.290058 0.477414 0.036 Uiso 1 1 calc R U . . .
 C4 C 0.37181(15) 0.20181(15) 0.4045(3) 0.0321(7) Uani 1 1 d . . . . .
 H4 H 0.343368 0.162986 0.437508 0.038 Uiso 1 1 calc R U . . .
 C5 C 0.42778(14) 0.18224(15) 0.3343(3) 0.0282(6) Uani 1 1 d . . . . .
 H5 H 0.438099 0.130242 0.318453 0.034 Uiso 1 1 calc R U . . .
 C6 C 0.46921(12) 0.23982(13) 0.2865(3) 0.0202(5) Uani 1 1 d . . . . .
 C7 C 0.500000 0.44369(18) 0.250000 0.0153(7) Uani 1 2 d S T P . .
 C8 C 0.56335(12) 0.48300(13) 0.2904(3) 0.0170(5) Uani 1 1 d . . . . .
 H8 H 0.606545 0.455931 0.319592 0.020 Uiso 1 1 calc R U . . .
 C9 C 0.56340(12) 0.56175(13) 0.2881(2) 0.0159(5) Uani 1 1 d . . . . .
 H9 H 0.607072 0.588562 0.312641 0.019 Uiso 1 1 calc R U . . .
 C10 C 0.500000 0.60227(18) 0.250000 0.0150(7) Uani 1 2 d S T P . .
 C11 C 0.500000 0.68638(18) 0.250000 0.0135(7) Uani 1 2 d S T P . .
 C12 C 0.45471(11) 0.72845(12) 0.3251(2) 0.0133(5) Uani 1 1 d . . . . .
 C13 C 0.45456(11) 0.80821(13) 0.3191(2) 0.0145(5) Uani 1 1 d . . . . .
 C14 C 0.41092(11) 0.68855(13) 0.4142(3) 0.0146(5) Uani 1 1 d . . . . .
 C15 C 0.40541(11) 0.85530(12) 0.3920(2) 0.0140(5) Uani 1 1 d . . . . .
 C16 C 0.33499(11) 0.83395(13) 0.3934(2) 0.0153(5) Uani 1 1 d . . . . .
 H16 H 0.317362 0.787845 0.347475 0.018 Uiso 1 1 calc R U . . .
 C17 C 0.29066(12) 0.87932(13) 0.4609(2) 0.0161(5) Uani 1 1 d . . . . .
 H17 H 0.242676 0.864410 0.461715 0.019 Uiso 1 1 calc R U . . .
 C18 C 0.31612(12) 0.94652(13) 0.5275(2) 0.0160(5) Uani 1 1 d . . . . .
 C19 C 0.38590(12) 0.96877(14) 0.5264(3) 0.0209(5) Uani 1 1 d . . . . .
 H19 H 0.403370 1.014786 0.572854 0.025 Uiso 1 1 calc R U . . .
 C20 C 0.42991(12) 0.92363(13) 0.4574(3) 0.0201(5) Uani 1 1 d . . . . .
 H20 H 0.477467 0.939435 0.454483 0.024 Uiso 1 1 calc R U . . .
 C21 C 0.26734(12) 0.99450(14) 0.6009(3) 0.0202(5) Uani 1 1 d . . . . .

loop_
  _atom_site_aniso_label
  _atom_site_aniso_U_11
  _atom_site_aniso_U_22
  _atom_site_aniso_U_33
  _atom_site_aniso_U_23
  _atom_site_aniso_U_13
  _atom_site_aniso_U_12
 F1 0.0278(8) 0.0294(9) 0.0590(12) -0.0256(8) 0.0170(8) -0.0052(7)
 F2 0.0191(7) 0.0420(10) 0.0380(9) -0.0176(8) -0.0017(7) 0.0121(7)
 F3 0.0533(11) 0.0536(11) 0.0291(9) 0.0019(8) 0.0264(8) 0.0151(9)
 N1 0.0199(14) 0.0111(14) 0.0169(15) 0.000 0.0007(12) 0.000
 N2 0.0135(13) 0.0127(14) 0.0185(15) 0.000 0.0036(11) 0.000
 N3 0.0188(10) 0.0194(11) 0.0245(12) 0.0041(9) 0.0073(9) -0.0004(8)
 C1 0.0213(12) 0.0120(12) 0.0160(12) 0.0014(9) -0.0042(10) -0.0019(9)
 C2 0.0291(13) 0.0177(13) 0.0206(13) -0.0012(10) 0.0028(11) -0.0020(10)
 C3 0.0313(15) 0.0321(16) 0.0280(15) 0.0011(12) 0.0080(12) -0.0063(12)
 C4 0.0359(16) 0.0237(15) 0.0366(17) 0.0073(12) 0.0059(13) -0.0127(12)
 C5 0.0353(15) 0.0157(13) 0.0322(15) 0.0026(11) 0.0008(12) -0.0042(11)
 C6 0.0254(13) 0.0151(12) 0.0178(12) 0.0012(10) -0.0033(10) -0.0012(10)
 C7 0.0238(17) 0.0103(16) 0.0117(16) 0.000 0.0027(14) 0.000
 C8 0.0154(11) 0.0151(12) 0.0204(12) -0.0001(10) 0.0019(9) 0.0029(9)
 C9 0.0164(12) 0.0144(12) 0.0167(12) -0.0009(10) 0.0021(10) -0.0025(9)
 C10 0.0152(16) 0.0146(17) 0.0160(17) 0.000 0.0053(13) 0.000
 C11 0.0119(15) 0.0142(16) 0.0127(16) 0.000 -0.0035(12) 0.000
 C12 0.0115(11) 0.0126(12) 0.0158(12) 0.0015(9) 0.0024(9) -0.0008(8)
 C13 0.0118(11) 0.0165(12) 0.0151(12) -0.0008(9) 0.0019(9) -0.0004(9)
 C14 0.0135(11) 0.0125(11) 0.0172(12) -0.0010(9) 0.0002(10) 0.0022(9)
 C15 0.0155(11) 0.0128(11) 0.0147(12) 0.0022(9) 0.0056(9) 0.0005(9)
 C16 0.0155(11) 0.0130(12) 0.0175(12) -0.0008(9) 0.0030(9) -0.0016(9)
 C17 0.0112(11) 0.0197(13) 0.0175(12) 0.0026(10) 0.0025(9) 0.0001(9)
 C18 0.0160(11) 0.0177(12) 0.0138(12) 0.0000(10) 0.0016(9) 0.0033(9)
 C19 0.0169(12) 0.0179(13) 0.0279(14) -0.0062(11) 0.0038(10) -0.0031(10)
 C20 0.0113(11) 0.0200(13) 0.0302(14) -0.0019(11) 0.0073(10) -0.0024(9)
 C21 0.0162(12) 0.0255(14) 0.0190(13) -0.0060(10) 0.0028(10) 0.0008(10)

_geom_special_details
;
 All esds (except the esd in the dihedral angle between two l.s. planes)
 are estimated using the full covariance matrix.  The cell esds are taken
 into account individually in the estimation of esds in distances, angles
 and torsion angles; correlations between esds in cell parameters are only
 used when they are defined by crystal symmetry.  An approximate (isotropic)
 treatment of cell esds is used for estimating esds involving l.s. planes.
;
loop_
  _geom_bond_atom_site_label_1
  _geom_bond_atom_site_label_2
  _geom_bond_distance
  _geom_bond_site_symmetry_2
  _geom_bond_publ_flag
 F1 C21 1.335(3) . ?
 F2 C21 1.332(3) . ?
 F3 C21 1.329(3) . ?
 N1 C1 1.395(3) . ?
 N1 C1 1.395(3) 2_655 ?
 N1 C7 1.417(4) . ?
 N2 C13 1.335(3) 2_655 ?
 N2 C13 1.335(3) . ?
 N3 C14 1.140(3) . ?
 C1 C2 1.392(3) . ?
 C1 C6 1.404(3) . ?
 C2 H2 0.9500 . ?
 C2 C3 1.381(3) . ?
 C3 H3 0.9500 . ?
 C3 C4 1.393(4) . ?
 C4 H4 0.9500 . ?
 C4 C5 1.375(4) . ?
 C5 H5 0.9500 . ?
 C5 C6 1.395(3) . ?
 C6 C6 1.441(5) 2_655 ?
 C7 C8 1.387(3) . ?
 C7 C8 1.387(3) 2_655 ?
 C8 H8 0.9500 . ?
 C8 C9 1.383(3) . ?
 C9 H9 0.9500 . ?
 C9 C10 1.396(3) . ?
 C10 C11 1.477(4) . ?
 C11 C12 1.399(3) . ?
 C11 C12 1.399(3) 2_655 ?
 C12 C13 1.401(3) . ?
 C12 C14 1.442(3) . ?
 C13 C15 1.487(3) . ?
 C15 C16 1.392(3) . ?
 C15 C20 1.390(3) . ?
 C16 H16 0.9500 . ?
 C16 C17 1.379(3) . ?
 C17 H17 0.9500 . ?
 C17 C18 1.382(3) . ?
 C18 C19 1.384(3) . ?
 C18 C21 1.493(3) . ?
 C19 H19 0.9500 . ?
 C19 C20 1.380(3) . ?
 C20 H20 0.9500 . ?

loop_
  _geom_angle_atom_site_label_1
  _geom_angle_atom_site_label_2
  _geom_angle_atom_site_label_3
  _geom_angle
  _geom_angle_site_symmetry_1
  _geom_angle_site_symmetry_3
  _geom_angle_publ_flag
 C1 N1 C1 108.1(3) . 2_655 ?
 C1 N1 C7 125.95(13) 2_655 . ?
 C1 N1 C7 125.95(13) . . ?
 C13 N2 C13 119.4(3) 2_655 . ?
 N1 C1 C6 109.0(2) . . ?
 C2 C1 N1 129.4(2) . . ?
 C2 C1 C6 121.6(2) . . ?
 C1 C2 H2 121.3 . . ?
 C3 C2 C1 117.4(2) . . ?
 C3 C2 H2 121.3 . . ?
 C2 C3 H3 119.1 . . ?
 C2 C3 C4 121.7(3) . . ?
 C4 C3 H3 119.1 . . ?
 C3 C4 H4 119.7 . . ?
 C5 C4 C3 120.7(2) . . ?
 C5 C4 H4 119.7 . . ?
 C4 C5 H5 120.5 . . ?
 C4 C5 C6 119.1(2) . . ?
 C6 C5 H5 120.5 . . ?
 C1 C6 C6 106.93(14) . 2_655 ?
 C5 C6 C1 119.5(2) . . ?
 C5 C6 C6 133.57(15) . 2_655 ?
 C8 C7 N1 119.84(15) . . ?
 C8 C7 N1 119.84(15) 2_655 . ?
 C8 C7 C8 120.3(3) . 2_655 ?
 C7 C8 H8 120.1 . . ?
 C9 C8 C7 119.7(2) . . ?
 C9 C8 H8 120.1 . . ?
 C8 C9 H9 119.6 . . ?
 C8 C9 C10 120.7(2) . . ?
 C10 C9 H9 119.6 . . ?
 C9 C10 C9 118.7(3) 2_655 . ?
 C9 C10 C11 120.65(15) 2_655 . ?
 C9 C10 C11 120.65(15) . . ?
 C12 C11 C10 121.87(14) . . ?
 C12 C11 C10 121.87(14) 2_655 . ?
 C12 C11 C12 116.3(3) 2_655 . ?
 C11 C12 C13 120.4(2) . . ?
 C11 C12 C14 118.9(2) . . ?
 C13 C12 C14 120.6(2) . . ?
 N2 C13 C12 121.7(2) . . ?
 N2 C13 C15 115.9(2) . . ?
 C12 C13 C15 122.39(19) . . ?
 N3 C14 C12 179.8(3) . . ?
 C16 C15 C13 121.9(2) . . ?
 C20 C15 C13 119.08(19) . . ?
 C20 C15 C16 119.0(2) . . ?
 C15 C16 H16 119.8 . . ?
 C17 C16 C15 120.4(2) . . ?
 C17 C16 H16 119.8 . . ?
 C16 C17 H17 120.0 . . ?
 C16 C17 C18 119.9(2) . . ?
 C18 C17 H17 120.0 . . ?
 C17 C18 C19 120.4(2) . . ?
 C17 C18 C21 119.0(2) . . ?
 C19 C18 C21 120.6(2) . . ?
 C18 C19 H19 120.2 . . ?
 C20 C19 C18 119.5(2) . . ?
 C20 C19 H19 120.2 . . ?
 C15 C20 H20 119.6 . . ?
 C19 C20 C15 120.7(2) . . ?
 C19 C20 H20 119.6 . . ?
 F1 C21 C18 112.64(19) . . ?
 F2 C21 F1 106.10(19) . . ?
 F2 C21 C18 112.76(19) . . ?
 F3 C21 F1 106.6(2) . . ?
 F3 C21 F2 105.92(19) . . ?
 F3 C21 C18 112.3(2) . . ?

loop_
  _geom_torsion_atom_site_label_1
  _geom_torsion_atom_site_label_2
  _geom_torsion_atom_site_label_3
  _geom_torsion_atom_site_label_4
  _geom_torsion
  _geom_torsion_site_symmetry_1
  _geom_torsion_site_symmetry_2
  _geom_torsion_site_symmetry_3
  _geom_torsion_site_symmetry_4
  _geom_torsion_publ_flag
 C8 C7 N1 C1 134.32(16) . . . . ?
 C8 C7 N1 C1 -45.68(16) 2_655 . . . ?
 C8 C7 N1 C1 -45.68(16) . . . 2_655 ?
 C8 C7 N1 C1 134.32(16) 2_655 . . 2_655 ?
 C9 C10 C11 C12 52.06(15) 2_655 . . . ?
 C9 C10 C11 C12 52.06(15) . . . 2_655 ?
 C9 C10 C11 C12 -127.94(15) . . . . ?
 C9 C10 C11 C12 -127.94(15) 2_655 . . 2_655 ?
 C12 C13 C15 C16 -39.1(3) . . . . ?
 C12 C13 C15 C20 142.6(2) . . . . ?
 C16 C15 C13 N2 142.4(2) . . . . ?
 C17 C18 C21 F1 -166.0(2) . . . . ?
 C17 C18 C21 F2 -46.0(3) . . . . ?
 C17 C18 C21 F3 73.7(3) . . . . ?
 C19 C18 C21 F1 14.2(3) . . . . ?
 C19 C18 C21 F2 134.2(2) . . . . ?
 C19 C18 C21 F3 -106.1(3) . . . . ?
 C20 C15 C13 N2 -35.9(3) . . . . ?

_shelx_res_file
;
TITL 23srv098 in C2/c #15
    23srv098.res
    created by SHELXL-2018/3 at 16:54:28 on 03-Mar-2023
REM reset to C2/c #15
CELL 0.71073 19.0062 17.5566 9.2495 90 99.1035 90
ZERR 4 0.0009 0.0007 0.0004 0 0.002 0
LATT 7
SYMM -X,+Y,0.5-Z
SFAC C H F N
UNIT 156 80 24 16
EQIV $1 1-X,+Y,0.5-Z

L.S. 9
PLAN  5
SIZE 0.01 0.03 0.21
TEMP -153.15
CONF C8 C7 N1 C1
CONF C8_$1 C7 N1 C1
CONF C8 C7 N1 C1_$1
CONF C8_$1 C7 N1 C1_$1
CONF C9 C10 C11 C12
CONF C9_$1 C10 C11 C12
CONF C9 C10 C11 C12_$1
CONF C9_$1 C10 C11 C12_$1
CONF C16 C15 C13 N2
CONF C12 C13 C15 C16
CONF C20 C15 C13 N2
CONF C12 C13 C15 C20
CONF C17 C18 C21 F1
CONF C19 C18 C21 F1
CONF C17 C18 C21 F2
CONF C19 C18 C21 F2
CONF C17 C18 C21 F3
CONF C19 C18 C21 F3
BOND $h
fmap 2 53
acta
OMIT -2 52
REM <olex2.extras>
REM <HklSrc "%.\\23srv098.hkl">
REM </olex2.extras>

WGHT    0.023800    6.677100
FVAR       0.08107
F1    3    0.292848    1.064518    0.631416    11.00000    0.02776    0.02943 =
         0.05897   -0.02559    0.01705   -0.00519
F2    3    0.203494    1.003562    0.519640    11.00000    0.01908    0.04201 =
         0.03804   -0.01755   -0.00168    0.01208
F3    3    0.255367    0.964601    0.726780    11.00000    0.05328    0.05363 =
         0.02907    0.00194    0.02643    0.01513
N1    4    0.500000    0.362974    0.250000    10.50000    0.01992    0.01111 =
         0.01693    0.00000    0.00072    0.00000
N2    4    0.500000    0.846558    0.250000    10.50000    0.01355    0.01267 =
         0.01854    0.00000    0.00364    0.00000
N3    4    0.376406    0.656780    0.484603    11.00000    0.01879    0.01941 =
         0.02445    0.00409    0.00733   -0.00041
C1    1    0.451879    0.316320    0.307711    11.00000    0.02127    0.01203 =
         0.01601    0.00141   -0.00417   -0.00188
C2    1    0.395774    0.336348    0.380256    11.00000    0.02912    0.01770 =
         0.02056   -0.00123    0.00284   -0.00195
AFIX  43
H2    2    0.384988    0.388179    0.396525    11.00000   -1.20000
AFIX   0
C3    1    0.356393    0.277957    0.427671    11.00000    0.03133    0.03206 =
         0.02796    0.00114    0.00795   -0.00631
AFIX  43
H3    2    0.317772    0.290058    0.477414    11.00000   -1.20000
AFIX   0
C4    1    0.371813    0.201810    0.404474    11.00000    0.03594    0.02373 =
         0.03661    0.00731    0.00588   -0.01273
AFIX  43
H4    2    0.343368    0.162986    0.437508    11.00000   -1.20000
AFIX   0
C5    1    0.427777    0.182245    0.334261    11.00000    0.03528    0.01566 =
         0.03216    0.00258    0.00076   -0.00421
AFIX  43
H5    2    0.438099    0.130242    0.318453    11.00000   -1.20000
AFIX   0
C6    1    0.469206    0.239818    0.286539    11.00000    0.02542    0.01509 =
         0.01783    0.00116   -0.00332   -0.00122
C7    1    0.500000    0.443692    0.250000    10.50000    0.02382    0.01029 =
         0.01173    0.00000    0.00272    0.00000
C8    1    0.563353    0.483001    0.290414    11.00000    0.01538    0.01510 =
         0.02037   -0.00007    0.00195    0.00293
AFIX  43
H8    2    0.606545    0.455931    0.319592    11.00000   -1.20000
AFIX   0
C9    1    0.563402    0.561746    0.288069    11.00000    0.01644    0.01436 =
         0.01670   -0.00090    0.00207   -0.00246
AFIX  43
H9    2    0.607072    0.588562    0.312641    11.00000   -1.20000
AFIX   0
C10   1    0.500000    0.602274    0.250000    10.50000    0.01523    0.01460 =
         0.01600    0.00000    0.00534    0.00000
C11   1    0.500000    0.686377    0.250000    10.50000    0.01192    0.01425 =
         0.01268    0.00000   -0.00348    0.00000
C12   1    0.454714    0.728449    0.325053    11.00000    0.01146    0.01257 =
         0.01582    0.00150    0.00242   -0.00083
C13   1    0.454557    0.808214    0.319132    11.00000    0.01178    0.01652 =
         0.01510   -0.00083    0.00193   -0.00037
C14   1    0.410923    0.688548    0.414211    11.00000    0.01352    0.01247 =
         0.01724   -0.00098    0.00021    0.00216
C15   1    0.405413    0.855303    0.392022    11.00000    0.01552    0.01277 =
         0.01474    0.00223    0.00563    0.00054
C16   1    0.334988    0.833946    0.393367    11.00000    0.01550    0.01296 =
         0.01747   -0.00081    0.00303   -0.00163
AFIX  43
H16   2    0.317362    0.787845    0.347475    11.00000   -1.20000
AFIX   0
C17   1    0.290663    0.879318    0.460925    11.00000    0.01122    0.01972 =
         0.01752    0.00257    0.00247    0.00013
AFIX  43
H17   2    0.242676    0.864410    0.461715    11.00000   -1.20000
AFIX   0
C18   1    0.316117    0.946520    0.527505    11.00000    0.01604    0.01774 =
         0.01385    0.00001    0.00157    0.00327
C19   1    0.385897    0.968767    0.526407    11.00000    0.01688    0.01789 =
         0.02790   -0.00624    0.00379   -0.00314
AFIX  43
H19   2    0.403370    1.014786    0.572854    11.00000   -1.20000
AFIX   0
C20   1    0.429905    0.923633    0.457375    11.00000    0.01130    0.02001 =
         0.03018   -0.00185    0.00728   -0.00243
AFIX  43
H20   2    0.477467    0.939435    0.454483    11.00000   -1.20000
AFIX   0
C21   1    0.267342    0.994498    0.600867    11.00000    0.01624    0.02550 =
         0.01896   -0.00599    0.00278    0.00082
HKLF 4


REM  23srv098 in C2/c #15
REM wR2 = 0.1109, GooF = S = 1.175, Restrained GooF = 1.175 for all data
REM R1 = 0.0577 for 2376 Fo > 4sig(Fo) and 0.0746 for all 2916 data
REM 224 parameters refined using 0 restraints

END  
     
WGHT      0.0238      6.6758 

REM Highest difference peak  0.235,  deepest hole -0.290,  1-sigma level  0.054
Q1    1   0.4257  0.8264  0.3545  11.00000  0.05    0.23
Q2    1   0.3959  0.6430  0.3869  11.00000  0.05    0.22
Q3    1   0.4723  0.2191  0.3699  11.00000  0.05    0.22
Q4    1   0.2858  0.9352  0.4446  11.00000  0.05    0.21
Q5    1   0.5000  0.8965  0.2500  10.50000  0.05    0.19

  REM The information below was added by Olex2.
  REM
  REM R1 = 0.0577 for 2376 Fo > 4sig(Fo) and 0.0746 for all 33877 data
  REM 224 parameters refined using n/a restraints
  REM Highest difference peak 0.23, deepest hole -0.29
  REM Mean Shift 0, Max Shift 0.000.

  REM +++ Tabular Listing of Refinement Information +++
  REM R1_all = 0.0746
  REM R1_gt = 0.0577
  REM wR_ref = 0.1109
  REM GOOF = 1.175
  REM Shift_max = 0.000
  REM Shift_mean = 0
  REM Reflections_all = 33877
  REM Reflections_gt = 2376
  REM Parameters = 224
  REM Hole = -0.29
  REM Peak = 0.23
  REM Flack = n/a

;

_olex2_submission_special_instructions  'No special instructions were received'
