# Supplementary material for: Exciplex, Not Heavy-Atom Effect, Controls the Triplet Dynamics of a Series of Sulfur-Containing Thermally Activated Delayed Fluorescence Molecules
Source: Chem Mater. 2024 Aug 2;36(15):7135–50. doi: 10.1021/acs.chemmater.4c00850 (PMC11325549; doi:10.1021/acs.chemmater.4c00850)
Supplement: Supplementary file 3 — cm4c00850_si_003.cif [file cm4c00850_si_003.cif]

data_PhPyMe_23srv240
_audit_creation_date               2023-07-25
_audit_creation_method
;
Olex2 1.5-beta
(compiled 2023.03.06 svn.rbb2c1857 for OlexSys, GUI svn.r6748)
;
_shelx_SHELXL_version_number       '2018/3'
loop_
  _audit_author_name
  _audit_author_email
  _audit_author_address
 'Blundell, T.J.' toby.j.blundell@durham.ac.uk
;
Durham University
Department of Chemistry
South Road
Durham
DH1 3LE
United Kingdom
;

_publ_requested_journal           'Chemistry of Materials'
_publ_section_title
;
Exciplex, not Heavy-atom Effect, Controls the Triplet Dynamics of a Series of 
Sulfur-containing Thermally Activated Delayed Fluorescence Molecules
;
_publ_contact_author_name         'Martin R.Bryce'
_publ_contact_author_address
;
Department of Chemistry
Durham University
South Rd.
Durham
DH1 3LE
UK
;
_publ_contact_author_email        'm.r.bryce@durham.ac.uk'


_publ_contact_letter
;
The CIF file contains data for the structure PhPyMe from
the paper 

"Exciplex, not Heavy-atom Effect, Controls the Triplet Dynamics of a Series of 
Sulfur-containing Thermally Activated Delayed Fluorescence Molecules"

by S.Oner, S.Kuila, K.Stavrou, A.Danos, M.A. Fox, A.P. Monkman and M.R. Bryce 

The paper will be submitted to Chemistry of Materials 
;
loop_
_publ_author_name
_publ_author_address
'Oner, Saliha'
;
Department of Chemistry
Durham University
South Rd.
Durham
DH1 3LE
UK
;
'Kuila, Suman'
;
Department of Chemistry
Durham University
South Rd.
Durham
DH1 3LE
UK
;

'Stavrou, Kleitos'
;
Department of Physics
Durham University
South Rd.
Durham
DH1 3LE
UK
;
'Danos, Andrew'
;
Department of Physics
Durham University
South Rd.
Durham
DH1 3LE
UK
;

'Fox, Mark A.'
;
Department of Chemistry
Durham University
South Rd.
Durham
DH1 3LE
UK
;
'Monkman, Andrew P.'
;
Department of Physics
Durham University
South Rd.
Durham
DH1 3LE
UK
;

'Bryce, Martin R.'
;
Department of Chemistry
Durham University
South Rd.
Durham
DH1 3LE
UK
;


_publ_contact_author_id_orcid      ?
_publ_section_references
;
Dolomanov, O.V., Bourhis, L.J., Gildea, R.J, Howard, J.A.K. & Puschmann, H.
 (2009), J. Appl. Cryst. 42, 339-341.

Sheldrick, G.M. (2015). Acta Cryst. A71, 3-8.

Sheldrick, G.M. (2015). Acta Cryst. C71, 3-8.
;
_chemical_name_common              ?
_chemical_name_systematic          
;
4-[(1,1'-biphenyl)-4-yl]-2,6-dimethylpyridine-3,5-dicarbonitrile
;
_chemical_formula_moiety           'C21 H15 N3'
_chemical_formula_sum              'C21 H15 N3'
_chemical_formula_weight           309.36
_chemical_melting_point            ?
loop_
  _atom_type_symbol
  _atom_type_description
  _atom_type_scat_dispersion_real
  _atom_type_scat_dispersion_imag
  _atom_type_scat_source
 'C' 'C' 0.0033 0.0016 'International Tables Vol C Tables 4.2.6.8 and 6.1.1.4'
 'H' 'H' 0.0000 0.0000 'International Tables Vol C Tables 4.2.6.8 and 6.1.1.4'
 'N' 'N' 0.0061 0.0033 'International Tables Vol C Tables 4.2.6.8 and 6.1.1.4'

_shelx_space_group_comment
;
The symmetry employed for this shelxl refinement is uniquely defined
by the following loop, which should always be used as a source of
symmetry information in preference to the above space-group names.
They are only intended as comments.
;
_space_group_crystal_system        'triclinic'
_space_group_IT_number             2
_space_group_name_H-M_alt          'P -1'
_space_group_name_Hall             '-P 1'
loop_
  _space_group_symop_operation_xyz
 'x, y, z'
 '-x, -y, -z'

_cell_length_a                     7.4643(3)
_cell_length_b                     10.4038(4)
_cell_length_c                     11.4723(5)
_cell_angle_alpha                  85.265(2)
_cell_angle_beta                   72.470(2)
_cell_angle_gamma                  69.9260(10)
_cell_volume                       797.71(6)
_cell_formula_units_Z              2
_cell_measurement_reflns_used      9983
_cell_measurement_temperature      120.00
_cell_measurement_theta_max        37.070
_cell_measurement_theta_min        3.038
_shelx_estimated_absorpt_T_max     0.989
_shelx_estimated_absorpt_T_min     0.984
_exptl_absorpt_coefficient_mu      0.078
_exptl_absorpt_correction_T_max    0.7474
_exptl_absorpt_correction_T_min    0.6900
_exptl_absorpt_correction_type     multi-scan
_exptl_absorpt_process_details
;
SADABS-2016/2 (Bruker,2016/2) was used for absorption correction.
wR2(int) was 0.0701 before and 0.0453 after correction.
The Ratio of minimum to maximum transmission is 0.9232.
The \l/2 correction factor is Not present.
;
_exptl_absorpt_special_details     ?
_exptl_crystal_colour              'clear colourless'
_exptl_crystal_colour_lustre       clear
_exptl_crystal_colour_primary      colourless
_exptl_crystal_density_diffrn      1.288
_exptl_crystal_density_meas        ?
_exptl_crystal_density_method      ?
_exptl_crystal_description         block
_exptl_crystal_F_000               324
_exptl_crystal_recrystallization_method  ?
_exptl_crystal_size_max            0.208
_exptl_crystal_size_mid            0.166
_exptl_crystal_size_min            0.142
_exptl_transmission_factor_max     ?
_exptl_transmission_factor_min     ?
_diffrn_reflns_av_R_equivalents    0.0265
_diffrn_reflns_av_unetI/netI       0.0229
_diffrn_reflns_Laue_measured_fraction_full  0.993
_diffrn_reflns_Laue_measured_fraction_max  0.912
_diffrn_reflns_limit_h_max         12
_diffrn_reflns_limit_h_min         -12
_diffrn_reflns_limit_k_max         17
_diffrn_reflns_limit_k_min         -17
_diffrn_reflns_limit_l_max         19
_diffrn_reflns_limit_l_min         -18
_diffrn_reflns_number              37095
_diffrn_reflns_point_group_measured_fraction_full  0.993
_diffrn_reflns_point_group_measured_fraction_max  0.912
_diffrn_reflns_theta_full          25.242
_diffrn_reflns_theta_max           37.469
_diffrn_reflns_theta_min           2.085
_diffrn_ambient_temperature        120.00
_diffrn_detector                   'Bruker PHOTON III C14 MM CPAD'
_diffrn_detector_area_resol_mean   54.4
_diffrn_detector_type              'CPA sensor'
_diffrn_measured_fraction_theta_full  0.993
_diffrn_measured_fraction_theta_max  0.912
_diffrn_measurement_device         '3-circle diffractometer'
_diffrn_measurement_device_type    'Bruker D8 Venture B'
_diffrn_measurement_method         '\w- and \f-scan'
_diffrn_radiation_monochromator    'focusing mirrors'
_diffrn_radiation_probe            X-ray
_diffrn_radiation_type             'Mo K\a'
_diffrn_radiation_wavelength       0.71073
_diffrn_source                     'microfocus sealed X-ray tube'
_diffrn_source_current             1.4
_diffrn_source_power               0.07
_diffrn_source_type                'Incoatec I\mS 3.0 microsource'
_diffrn_source_voltage             50.0
_diffrn_special_details            ?
_diffrn_standards_number           0
_reflns_Friedel_coverage           0.000
_reflns_Friedel_fraction_full      .
_reflns_Friedel_fraction_max       .
_reflns_number_gt                  6736
_reflns_number_total               7639
_reflns_special_details
;
 Reflections were merged by SHELXL according to the crystal
 class for the calculation of statistics and refinement.
 
 _reflns_Friedel_fraction is defined as the number of unique
 Friedel pairs measured divided by the number that would be
 possible theoretically, ignoring centric projections and
 systematic absences.
;
_reflns_threshold_expression       'I > 2\s(I)'
_computing_bruker_data_scaling     'SADABS V2012/1 (Bruker AXS Inc.)'
_computing_cell_refinement         'SAINT v8.40A (Bruker AXS, 2019)'
_computing_data_collection         'APEX3 v.2017.3_0 (Bruker AXS, 2017)'
_computing_data_reduction          'SAINT v8.40A (Bruker AXS, 2019)'
_computing_molecular_graphics      'Olex2 1.5-beta (Dolomanov et al., 2009)'
_computing_publication_material    'Olex2 1.5-beta (Dolomanov et al., 2009)'
_computing_structure_refinement    'SHELXL 2018/3 (Sheldrick, 2015)'
_computing_structure_solution      'SHELXT 2018/2 (Sheldrick, 2018)'
_refine_diff_density_max           0.594
_refine_diff_density_min           -0.281
_refine_diff_density_rms           0.067
_refine_ls_extinction_coef         .
_refine_ls_extinction_method       none
_refine_ls_goodness_of_fit_ref     1.129
_refine_ls_hydrogen_treatment      constr
_refine_ls_matrix_type             full
_refine_ls_number_parameters       219
_refine_ls_number_reflns           7639
_refine_ls_number_restraints       0
_refine_ls_R_factor_all            0.0645
_refine_ls_R_factor_gt             0.0576
_refine_ls_restrained_S_all        1.129
_refine_ls_shift/su_max            0.000
_refine_ls_shift/su_mean           0.000
_refine_ls_structure_factor_coef   Fsqd
_refine_ls_weighting_details      
 'w=1/[\s^2^(Fo^2^)+(0.0727P)^2^+0.3516P] where P=(Fo^2^+2Fc^2^)/3'
_refine_ls_weighting_scheme        calc
_refine_ls_wR_factor_gt            0.1628
_refine_ls_wR_factor_ref           0.1675
_refine_special_details            ?
_olex2_refinement_description
;
1. Fixed Uiso
 At 1.2 times of:
  All C(H) groups
 At 1.5 times of:
  All C(H,H,H) groups
2.a Aromatic/amide H refined with riding coordinates:
 C11(H11), C12(H12), C14(H14), C15(H15), C17(H17), C18(H18), C19(H19),
 C20(H20), C21(H21)
2.b Idealised Me refined as rotating group:
 C6(H6a,H6b,H6c), C9(H9a,H9b,H9c)
;
_atom_sites_solution_hydrogens     geom
_atom_sites_solution_primary       dual
_atom_sites_solution_secondary     ?
loop_
  _atom_site_label
  _atom_site_type_symbol
  _atom_site_fract_x
  _atom_site_fract_y
  _atom_site_fract_z
  _atom_site_U_iso_or_equiv
  _atom_site_adp_type
  _atom_site_occupancy
  _atom_site_site_symmetry_order
  _atom_site_calc_flag
  _atom_site_refinement_flags_posn
  _atom_site_refinement_flags_adp
  _atom_site_refinement_flags_occupancy
  _atom_site_disorder_assembly
  _atom_site_disorder_group
 N1 N 0.71888(14) 0.91932(9) 0.10357(8) 0.01880(15) Uani 1 1 d . . . . .
 N2 N 0.77258(17) 0.44867(10) 0.10599(9) 0.02566(19) Uani 1 1 d . . . . .
 N3 N 0.73242(14) 0.92914(9) 0.51514(8) 0.02093(16) Uani 1 1 d . . . . .
 C1 C 0.73436(14) 0.79205(10) 0.07849(8) 0.01667(15) Uani 1 1 d . . . . .
 C2 C 0.74765(13) 0.68983(9) 0.16649(8) 0.01459(14) Uani 1 1 d . . . . .
 C3 C 0.74206(12) 0.71930(8) 0.28512(8) 0.01271(14) Uani 1 1 d . . . . .
 C4 C 0.72772(13) 0.85358(9) 0.30709(8) 0.01415(14) Uani 1 1 d . . . . .
 C5 C 0.71651(15) 0.95067(9) 0.21453(9) 0.01664(15) Uani 1 1 d . . . . .
 C6 C 0.73621(18) 0.76627(12) -0.04852(9) 0.02340(19) Uani 1 1 d . . . . .
 H6A H 0.640593 0.845559 -0.074335 0.035 Uiso 1 1 calc R U . . .
 H6B H 0.699071 0.684843 -0.049763 0.035 Uiso 1 1 calc R U . . .
 H6C H 0.870183 0.751561 -0.104530 0.035 Uiso 1 1 calc R U . . .
 C7 C 0.76080(15) 0.55581(10) 0.13415(9) 0.01766(16) Uani 1 1 d . . . . .
 C8 C 0.72999(14) 0.89379(9) 0.42317(8) 0.01544(15) Uani 1 1 d . . . . .
 C9 C 0.6975(2) 1.09538(10) 0.23595(11) 0.0252(2) Uani 1 1 d . . . . .
 H9A H 0.739620 1.137215 0.157323 0.038 Uiso 1 1 calc R U . . .
 H9B H 0.782050 1.096427 0.286438 0.038 Uiso 1 1 calc R U . . .
 H9C H 0.558235 1.147231 0.278116 0.038 Uiso 1 1 calc R U . . .
 C10 C 0.74726(13) 0.61655(8) 0.38221(8) 0.01276(14) Uani 1 1 d . . . . .
 C11 C 0.88624(13) 0.48430(9) 0.36098(8) 0.01389(14) Uani 1 1 d . . . . .
 H11 H 0.979865 0.459066 0.282469 0.017 Uiso 1 1 calc R U . . .
 C12 C 0.88893(13) 0.38934(9) 0.45350(8) 0.01451(14) Uani 1 1 d . . . . .
 H12 H 0.983641 0.299580 0.437432 0.017 Uiso 1 1 calc R U . . .
 C13 C 0.75339(13) 0.42456(9) 0.57027(8) 0.01356(14) Uani 1 1 d . . . . .
 C14 C 0.61421(13) 0.55680(9) 0.59137(8) 0.01437(14) Uani 1 1 d . . . . .
 H14 H 0.521180 0.582300 0.670033 0.017 Uiso 1 1 calc R U . . .
 C15 C 0.61052(13) 0.65125(9) 0.49855(8) 0.01377(14) Uani 1 1 d . . . . .
 H15 H 0.514115 0.740447 0.514158 0.017 Uiso 1 1 calc R U . . .
 C16 C 0.75746(13) 0.32345(9) 0.66931(8) 0.01404(14) Uani 1 1 d . . . . .
 C17 C 0.78481(14) 0.18738(9) 0.64537(8) 0.01567(15) Uani 1 1 d . . . . .
 H17 H 0.800676 0.159485 0.565028 0.019 Uiso 1 1 calc R U . . .
 C18 C 0.78901(15) 0.09248(10) 0.73808(9) 0.01844(16) Uani 1 1 d . . . . .
 H18 H 0.805393 0.000625 0.721074 0.022 Uiso 1 1 calc R U . . .
 C19 C 0.76930(16) 0.13148(11) 0.85581(9) 0.02022(17) Uani 1 1 d . . . . .
 H19 H 0.774286 0.066245 0.918830 0.024 Uiso 1 1 calc R U . . .
 C20 C 0.74227(16) 0.26665(11) 0.88041(9) 0.01973(17) Uani 1 1 d . . . . .
 H20 H 0.728871 0.293827 0.960510 0.024 Uiso 1 1 calc R U . . .
 C21 C 0.73478(15) 0.36213(10) 0.78822(8) 0.01682(15) Uani 1 1 d . . . . .
 H21 H 0.714056 0.454570 0.806165 0.020 Uiso 1 1 calc R U . . .

loop_
  _atom_site_aniso_label
  _atom_site_aniso_U_11
  _atom_site_aniso_U_22
  _atom_site_aniso_U_33
  _atom_site_aniso_U_23
  _atom_site_aniso_U_13
  _atom_site_aniso_U_12
 N1 0.0245(4) 0.0167(3) 0.0155(3) 0.0036(3) -0.0070(3) -0.0071(3)
 N2 0.0334(5) 0.0212(4) 0.0256(4) -0.0036(3) -0.0122(4) -0.0090(3)
 N3 0.0238(4) 0.0199(4) 0.0207(4) -0.0027(3) -0.0082(3) -0.0071(3)
 C1 0.0201(4) 0.0167(4) 0.0138(3) 0.0019(3) -0.0061(3) -0.0062(3)
 C2 0.0165(3) 0.0139(3) 0.0139(3) 0.0005(3) -0.0054(3) -0.0050(3)
 C3 0.0131(3) 0.0124(3) 0.0129(3) 0.0010(2) -0.0044(2) -0.0043(2)
 C4 0.0165(3) 0.0126(3) 0.0138(3) 0.0008(2) -0.0054(3) -0.0047(3)
 C5 0.0206(4) 0.0134(3) 0.0163(4) 0.0029(3) -0.0061(3) -0.0062(3)
 C6 0.0319(5) 0.0253(4) 0.0142(4) 0.0017(3) -0.0096(3) -0.0089(4)
 C7 0.0201(4) 0.0184(4) 0.0154(3) -0.0004(3) -0.0066(3) -0.0063(3)
 C8 0.0165(3) 0.0130(3) 0.0172(4) 0.0008(3) -0.0057(3) -0.0049(3)
 C9 0.0403(6) 0.0134(4) 0.0246(5) 0.0038(3) -0.0126(4) -0.0103(4)
 C10 0.0144(3) 0.0119(3) 0.0131(3) 0.0013(2) -0.0051(2) -0.0051(2)
 C11 0.0142(3) 0.0138(3) 0.0135(3) 0.0011(2) -0.0040(3) -0.0047(3)
 C12 0.0157(3) 0.0124(3) 0.0155(3) 0.0018(3) -0.0057(3) -0.0042(3)
 C13 0.0155(3) 0.0134(3) 0.0141(3) 0.0024(2) -0.0061(3) -0.0066(3)
 C14 0.0155(3) 0.0145(3) 0.0135(3) 0.0015(3) -0.0042(3) -0.0059(3)
 C15 0.0146(3) 0.0129(3) 0.0139(3) 0.0013(2) -0.0045(3) -0.0047(3)
 C16 0.0157(3) 0.0145(3) 0.0141(3) 0.0028(3) -0.0058(3) -0.0071(3)
 C17 0.0192(4) 0.0154(3) 0.0153(3) 0.0029(3) -0.0073(3) -0.0079(3)
 C18 0.0236(4) 0.0161(4) 0.0185(4) 0.0044(3) -0.0083(3) -0.0092(3)
 C19 0.0265(4) 0.0204(4) 0.0171(4) 0.0065(3) -0.0092(3) -0.0109(3)
 C20 0.0262(4) 0.0227(4) 0.0142(4) 0.0036(3) -0.0081(3) -0.0118(3)
 C21 0.0210(4) 0.0178(4) 0.0147(3) 0.0018(3) -0.0062(3) -0.0095(3)

_geom_special_details
;
 All esds (except the esd in the dihedral angle between two l.s. planes)
 are estimated using the full covariance matrix.  The cell esds are taken
 into account individually in the estimation of esds in distances, angles
 and torsion angles; correlations between esds in cell parameters are only
 used when they are defined by crystal symmetry.  An approximate (isotropic)
 treatment of cell esds is used for estimating esds involving l.s. planes.
;
loop_
  _geom_bond_atom_site_label_1
  _geom_bond_atom_site_label_2
  _geom_bond_distance
  _geom_bond_site_symmetry_2
  _geom_bond_publ_flag
 N1 C1 1.3369(13) . ?
 N1 C5 1.3334(13) . ?
 N2 C7 1.1531(13) . ?
 N3 C8 1.1529(12) . ?
 C1 C2 1.4038(12) . ?
 C1 C6 1.4983(14) . ?
 C2 C3 1.4050(12) . ?
 C2 C7 1.4355(13) . ?
 C3 C4 1.4021(12) . ?
 C3 C10 1.4784(12) . ?
 C4 C5 1.4048(12) . ?
 C4 C8 1.4349(13) . ?
 C5 C9 1.4967(14) . ?
 C6 H6A 0.9800 . ?
 C6 H6B 0.9800 . ?
 C6 H6C 0.9800 . ?
 C9 H9A 0.9800 . ?
 C9 H9B 0.9800 . ?
 C9 H9C 0.9800 . ?
 C10 C11 1.3971(12) . ?
 C10 C15 1.3998(12) . ?
 C11 H11 0.9500 . ?
 C11 C12 1.3890(12) . ?
 C12 H12 0.9500 . ?
 C12 C13 1.4009(13) . ?
 C13 C14 1.3975(12) . ?
 C13 C16 1.4832(12) . ?
 C14 H14 0.9500 . ?
 C14 C15 1.3880(12) . ?
 C15 H15 0.9500 . ?
 C16 C17 1.3976(12) . ?
 C16 C21 1.3988(13) . ?
 C17 H17 0.9500 . ?
 C17 C18 1.3902(12) . ?
 C18 H18 0.9500 . ?
 C18 C19 1.3930(14) . ?
 C19 H19 0.9500 . ?
 C19 C20 1.3908(14) . ?
 C20 H20 0.9500 . ?
 C20 C21 1.3902(13) . ?
 C21 H21 0.9500 . ?

loop_
  _geom_angle_atom_site_label_1
  _geom_angle_atom_site_label_2
  _geom_angle_atom_site_label_3
  _geom_angle
  _geom_angle_site_symmetry_1
  _geom_angle_site_symmetry_3
  _geom_angle_publ_flag
 C5 N1 C1 119.59(8) . . ?
 N1 C1 C2 121.60(8) . . ?
 N1 C1 C6 115.83(8) . . ?
 C2 C1 C6 122.57(9) . . ?
 C1 C2 C3 120.59(8) . . ?
 C1 C2 C7 118.77(8) . . ?
 C3 C2 C7 120.62(8) . . ?
 C2 C3 C10 122.50(7) . . ?
 C4 C3 C2 115.91(8) . . ?
 C4 C3 C10 121.58(8) . . ?
 C3 C4 C5 120.57(8) . . ?
 C3 C4 C8 120.85(8) . . ?
 C5 C4 C8 118.56(8) . . ?
 N1 C5 C4 121.73(8) . . ?
 N1 C5 C9 116.50(8) . . ?
 C4 C5 C9 121.76(9) . . ?
 C1 C6 H6A 109.5 . . ?
 C1 C6 H6B 109.5 . . ?
 C1 C6 H6C 109.5 . . ?
 H6A C6 H6B 109.5 . . ?
 H6A C6 H6C 109.5 . . ?
 H6B C6 H6C 109.5 . . ?
 N2 C7 C2 178.77(11) . . ?
 N3 C8 C4 178.26(10) . . ?
 C5 C9 H9A 109.5 . . ?
 C5 C9 H9B 109.5 . . ?
 C5 C9 H9C 109.5 . . ?
 H9A C9 H9B 109.5 . . ?
 H9A C9 H9C 109.5 . . ?
 H9B C9 H9C 109.5 . . ?
 C11 C10 C3 121.56(8) . . ?
 C11 C10 C15 118.62(8) . . ?
 C15 C10 C3 119.82(7) . . ?
 C10 C11 H11 119.7 . . ?
 C12 C11 C10 120.67(8) . . ?
 C12 C11 H11 119.7 . . ?
 C11 C12 H12 119.7 . . ?
 C11 C12 C13 120.68(8) . . ?
 C13 C12 H12 119.7 . . ?
 C12 C13 C16 120.64(8) . . ?
 C14 C13 C12 118.61(8) . . ?
 C14 C13 C16 120.74(8) . . ?
 C13 C14 H14 119.7 . . ?
 C15 C14 C13 120.66(8) . . ?
 C15 C14 H14 119.7 . . ?
 C10 C15 H15 119.6 . . ?
 C14 C15 C10 120.75(8) . . ?
 C14 C15 H15 119.6 . . ?
 C17 C16 C13 120.54(8) . . ?
 C17 C16 C21 118.72(8) . . ?
 C21 C16 C13 120.74(8) . . ?
 C16 C17 H17 119.7 . . ?
 C18 C17 C16 120.58(8) . . ?
 C18 C17 H17 119.7 . . ?
 C17 C18 H18 119.9 . . ?
 C17 C18 C19 120.30(9) . . ?
 C19 C18 H18 119.9 . . ?
 C18 C19 H19 120.3 . . ?
 C20 C19 C18 119.50(9) . . ?
 C20 C19 H19 120.3 . . ?
 C19 C20 H20 119.9 . . ?
 C21 C20 C19 120.25(9) . . ?
 C21 C20 H20 119.9 . . ?
 C16 C21 H21 119.7 . . ?
 C20 C21 C16 120.65(9) . . ?
 C20 C21 H21 119.7 . . ?

loop_
  _geom_torsion_atom_site_label_1
  _geom_torsion_atom_site_label_2
  _geom_torsion_atom_site_label_3
  _geom_torsion_atom_site_label_4
  _geom_torsion
  _geom_torsion_site_symmetry_1
  _geom_torsion_site_symmetry_2
  _geom_torsion_site_symmetry_3
  _geom_torsion_site_symmetry_4
  _geom_torsion_publ_flag
 N1 C1 C2 C3 0.94(14) . . . . ?
 N1 C1 C2 C7 179.03(9) . . . . ?
 C1 N1 C5 C4 -0.70(15) . . . . ?
 C1 N1 C5 C9 -179.60(10) . . . . ?
 C1 C2 C3 C4 -1.51(13) . . . . ?
 C1 C2 C3 C10 177.44(8) . . . . ?
 C2 C3 C4 C5 1.04(13) . . . . ?
 C2 C3 C4 C8 -177.15(8) . . . . ?
 C2 C3 C10 C11 47.56(12) . . . . ?
 C2 C3 C10 C15 -132.43(9) . . . . ?
 C3 C4 C5 N1 0.05(14) . . . . ?
 C3 C4 C5 C9 178.90(9) . . . . ?
 C3 C10 C11 C12 179.87(8) . . . . ?
 C3 C10 C15 C14 -179.30(8) . . . . ?
 C4 C3 C10 C11 -133.55(9) . . . . ?
 C4 C3 C10 C15 46.45(12) . . . . ?
 C5 N1 C1 C2 0.20(15) . . . . ?
 C5 N1 C1 C6 -179.89(9) . . . . ?
 C6 C1 C2 C3 -178.96(9) . . . . ?
 C6 C1 C2 C7 -0.87(14) . . . . ?
 C7 C2 C3 C4 -179.56(8) . . . . ?
 C7 C2 C3 C10 -0.61(13) . . . . ?
 C8 C4 C5 N1 178.27(9) . . . . ?
 C8 C4 C5 C9 -2.88(14) . . . . ?
 C10 C3 C4 C5 -177.92(8) . . . . ?
 C10 C3 C4 C8 3.90(13) . . . . ?
 C10 C11 C12 C13 -0.53(13) . . . . ?
 C11 C10 C15 C14 0.71(13) . . . . ?
 C11 C12 C13 C14 0.62(13) . . . . ?
 C11 C12 C13 C16 -179.49(8) . . . . ?
 C12 C13 C14 C15 -0.05(13) . . . . ?
 C12 C13 C16 C17 -41.78(12) . . . . ?
 C12 C13 C16 C21 137.98(9) . . . . ?
 C13 C14 C15 C10 -0.62(13) . . . . ?
 C13 C16 C17 C18 179.88(8) . . . . ?
 C13 C16 C21 C20 -178.82(9) . . . . ?
 C14 C13 C16 C17 138.11(9) . . . . ?
 C14 C13 C16 C21 -42.12(12) . . . . ?
 C15 C10 C11 C12 -0.14(13) . . . . ?
 C16 C13 C14 C15 -179.95(8) . . . . ?
 C16 C17 C18 C19 -1.08(15) . . . . ?
 C17 C16 C21 C20 0.95(14) . . . . ?
 C17 C18 C19 C20 0.99(16) . . . . ?
 C18 C19 C20 C21 0.06(16) . . . . ?
 C19 C20 C21 C16 -1.04(15) . . . . ?
 C21 C16 C17 C18 0.11(14) . . . . ?

_shelx_res_file
;
TITL 23srv240_a.res in P-1
    23srv240.res
    created by SHELXL-2018/3 at 09:07:13 on 25-Jul-2023
REM Old TITL 23srv240 in P-1
REM SHELXT solution in P-1: R1 0.108, Rweak 0.004, Alpha 0.039
REM <I/s> 0.000 for 0 systematic absences, Orientation as input
REM Formula found by SHELXT: C21 N3
CELL 0.71073 7.4643 10.4038 11.4723 85.265 72.47 69.926
ZERR 2 0.0003 0.0004 0.0005 0.002 0.002 0.001
LATT 1
SFAC C H N
UNIT 42 30 6

L.S. 10
PLAN  1
SIZE 0.142 0.166 0.208
TEMP -153.15
CONF
BOND
list 4
MORE -1
BOND $H
HTAB
fmap 2 53
ACTA NOHKL
OMIT 6 3 3
OMIT 2 4 7
OMIT 3 -1 13
OMIT -1 8 0
OMIT 4 5 8
REM <olex2.extras>
REM <HklSrc "%.\\23srv240.hkl">
REM </olex2.extras>

WGHT    0.072700    0.351600
FVAR       1.09504
N1    3    0.718885    0.919317    0.103570    11.00000    0.02449    0.01673 =
         0.01553    0.00363   -0.00700   -0.00706
N2    3    0.772583    0.448672    0.105986    11.00000    0.03343    0.02118 =
         0.02555   -0.00360   -0.01221   -0.00900
N3    3    0.732418    0.929140    0.515140    11.00000    0.02381    0.01985 =
         0.02073   -0.00268   -0.00824   -0.00708
C1    1    0.734362    0.792046    0.078488    11.00000    0.02007    0.01674 =
         0.01375    0.00195   -0.00611   -0.00618
C2    1    0.747651    0.689829    0.166487    11.00000    0.01649    0.01389 =
         0.01392    0.00052   -0.00541   -0.00495
C3    1    0.742063    0.719295    0.285124    11.00000    0.01312    0.01241 =
         0.01291    0.00100   -0.00438   -0.00431
C4    1    0.727724    0.853580    0.307094    11.00000    0.01647    0.01258 =
         0.01381    0.00082   -0.00537   -0.00467
C5    1    0.716506    0.950673    0.214528    11.00000    0.02063    0.01343 =
         0.01626    0.00291   -0.00606   -0.00619
C6    1    0.736212    0.766273   -0.048519    11.00000    0.03190    0.02533 =
         0.01420    0.00174   -0.00959   -0.00890
AFIX 137
H6A   2    0.640593    0.845559   -0.074335    11.00000   -1.50000
H6B   2    0.699071    0.684843   -0.049763    11.00000   -1.50000
H6C   2    0.870183    0.751561   -0.104530    11.00000   -1.50000
AFIX   0
C7    1    0.760803    0.555814    0.134147    11.00000    0.02014    0.01837 =
         0.01544   -0.00038   -0.00657   -0.00627
C8    1    0.729989    0.893786    0.423167    11.00000    0.01651    0.01304 =
         0.01721    0.00079   -0.00567   -0.00492
C9    1    0.697459    1.095375    0.235950    11.00000    0.04034    0.01337 =
         0.02461    0.00381   -0.01263   -0.01032
AFIX 137
H9A   2    0.739620    1.137215    0.157323    11.00000   -1.50000
H9B   2    0.782050    1.096427    0.286438    11.00000   -1.50000
H9C   2    0.558235    1.147231    0.278116    11.00000   -1.50000
AFIX   0
C10   1    0.747255    0.616550    0.382209    11.00000    0.01441    0.01187 =
         0.01310    0.00135   -0.00508   -0.00507
C11   1    0.886243    0.484298    0.360982    11.00000    0.01423    0.01383 =
         0.01346    0.00109   -0.00397   -0.00474
AFIX  43
H11   2    0.979865    0.459066    0.282469    11.00000   -1.20000
AFIX   0
C12   1    0.888927    0.389336    0.453503    11.00000    0.01574    0.01236 =
         0.01554    0.00182   -0.00569   -0.00421
AFIX  43
H12   2    0.983641    0.299580    0.437432    11.00000   -1.20000
AFIX   0
C13   1    0.753395    0.424559    0.570274    11.00000    0.01552    0.01341 =
         0.01407    0.00242   -0.00610   -0.00664
C14   1    0.614208    0.556796    0.591373    11.00000    0.01555    0.01446 =
         0.01353    0.00149   -0.00416   -0.00589
AFIX  43
H14   2    0.521180    0.582300    0.670033    11.00000   -1.20000
AFIX   0
C15   1    0.610523    0.651247    0.498552    11.00000    0.01457    0.01294 =
         0.01394    0.00126   -0.00446   -0.00474
AFIX  43
H15   2    0.514115    0.740447    0.514158    11.00000   -1.20000
AFIX   0
C16   1    0.757462    0.323447    0.669309    11.00000    0.01572    0.01452 =
         0.01410    0.00280   -0.00577   -0.00710
C17   1    0.784813    0.187375    0.645366    11.00000    0.01918    0.01538 =
         0.01526    0.00292   -0.00726   -0.00791
AFIX  43
H17   2    0.800676    0.159485    0.565028    11.00000   -1.20000
AFIX   0
C18   1    0.789010    0.092482    0.738083    11.00000    0.02356    0.01608 =
         0.01852    0.00437   -0.00825   -0.00920
AFIX  43
H18   2    0.805393    0.000625    0.721074    11.00000   -1.20000
AFIX   0
C19   1    0.769301    0.131480    0.855815    11.00000    0.02648    0.02038 =
         0.01714    0.00655   -0.00918   -0.01089
AFIX  43
H19   2    0.774286    0.066245    0.918830    11.00000   -1.20000
AFIX   0
C20   1    0.742269    0.266649    0.880411    11.00000    0.02616    0.02269 =
         0.01420    0.00356   -0.00806   -0.01176
AFIX  43
H20   2    0.728871    0.293827    0.960510    11.00000   -1.20000
AFIX   0
C21   1    0.734781    0.362134    0.788224    11.00000    0.02098    0.01778 =
         0.01467    0.00180   -0.00625   -0.00954
AFIX  43
H21   2    0.714056    0.454570    0.806165    11.00000   -1.20000
AFIX   0
HKLF 4


REM  23srv240_a.res in P-1
REM wR2 = 0.1675, GooF = S = 1.129, Restrained GooF = 1.129 for all data
REM R1 = 0.0576 for 6736 Fo > 4sig(Fo) and 0.0645 for all 7639 data
REM 219 parameters refined using 0 restraints

END

WGHT      0.0728      0.3513

REM No hydrogen bonds found for HTAB generation

REM Highest difference peak  0.594,  deepest hole -0.281,  1-sigma level  0.067
Q1    1   0.7516  0.3762  0.6184  11.00000  0.05    0.59
;
_shelx_res_checksum                62241
_olex2_diffrn_ambient_temperature_device  'Oxford Cryosystems 700'
_olex2_exptl_crystal_mounting_method 
 'The crystal was mounted on a MITIGEN holder in perfluoroether oil'
_olex2_submission_special_instructions  'No special instructions were received'
